# Supplementary material for: LPGAT1 controls the stearate/palmitate ratio of phosphatidylethanolamine and phosphatidylcholine in sn-1 specific remodeling
Source: J Biol Chem. 2022 Feb 4;298(3):101685. doi: 10.1016/j.jbc.2022.101685 (PMC8892159; doi:10.1016/j.jbc.2022.101685)
Supplement: Supplemental Table S1 [file mmc1.xlsx]

## Sheet: Sheet1
Supplementary Table 1. Molecular species composition of hepatic lipids.
Data are means±SEM of the abundance of molecular species in percent.
Genotypes were compared by t-test. Species with a significant difference (P<0.01) between Lpgat+/+ and Lpgat-/- are colored red.
Ceramide (Cer)
	Lpgat+/+		Lpgat+/-		Lpgat-/-		t-test (Lpgat+/+ vs Lpgat-/-)
	Mean	SEM	Mean	SEM	Mean	SEM
Cer(d18:1/16:0)	0.338853	0.121153	0.371404	0.152158	0.493965	0.0420367
Cer(d18:0/20:1)	0.332415	0.0578072	0.303513	0.0413273	0.260097	0.0352273
Cer(d40:0)	0.109427	0.0323142	0.108865	0.014029	0.0519605	0.0210995
Cer(d16:0/24:1)	38.8241	7.49712	34.3808	2.60325	39.2384	0.592591
Cer(d16:0/24:2)	0.406608	0.0411699	0.360667	0.0497121	0.177878	0.112465
Cer(d18:2/22:0)	0.566094	0.0616312	0.44949	0.0217981	0.479608	0.0364333
Cer(d18:1/23:0)	0.228981	0.0100104	0.136348	0.0422286	0.104658	0.0806362
Cer(d18:0/24:0)	1.14661	0.284388	0.667998	0.0155085	0.618182	0.11154
Cer(d16:0+pO/26:0)	0.159104	0.0261161	0.0620682	0.061818	0.193935	0.026258
Cer(d16:0/26:1)	18.1623	13.403	28.8601	0.161336	32.9055	0.25781
Cer(d18:1/24:1)	37.3622	4.79055	32.3807	2.40093	23.7437	0.651236
Cer(d18:1/24:1)	0.713641	0.146153	0.524612	0.0252245	0.554684	0.000624621
Cer(d16:1/26:2)	0.76224	0.108424	0.65582	0.0855636	0.499199	0.00277087
Cer(d44:1)	0.196664	0.0495352	0.116823	0.0222761	0.184079	0.0270166
Cer(d45:1+hO+O)	0.198068	0.0471527	0.1066	0.023128	0.19149	0.0338075
Cer(d58:3+pO)	0.406836	0.069203	0.419643	0.0913326	0.273135	0.0861629
Cer(d58:4+pO)	0	0	0.000758885	0.000758885	0	0
Cer(d60:4+hO)	0.0858138	0.0803296	0.0937964	0.0172457	0.0294812	0.0114879
Cardiolipin (CL)
	Lpgat+/+		Lpgat+/-		Lpgat-/-
	Mean	SEM	Mean	SEM	Mean	SEM
CL(16:0/16:0/16:0/16:0)	1.01812	0.984135	1.15154	0.117431	0.602415	0.0172704
CL(16:0/16:0/18:0/16:0)	0.248867	0.246898	0.299772	0.0697257	0.086286	0.0520422
CL(20:2/14:0/16:0/16:0)	0.0301416	0.00445066	0.00495658	0.00260139	0.0426045	0.00811551
CL(18:1/14:1/16:0/18:1)	0.0607812	0.0287081	0.0158472	0.0113436	0.0534452	0.0403946
CL(66:4)	0.00588598	0.00082636	0.00595564	0.00140919	0.00739344	0.00512933
CL(18:2/14:0/16:1/18:2)	0.0481071	0.0183896	0.0412056	0.0150471	0.00862119	0.00374435
CL(18:1/16:0/16:0/18:1)	0.314018	0.258304	0.362791	0.0914569	0.92868	0.0562416
CL(18:2/16:0/16:0/18:1)	1.05681	0.0421626	1.04002	0.033632	1.28018	0.0323912	P<0.01
CL(18:2/16:0/18:1/16:1)	0.51856	0.370027	0.276473	0.245163	0.516283	0.324484
CL(18:2/16:0/18:2/16:1)	0.246451	0.182076	0.908242	0.0182501	0.662257	0.0554365
CL(18:2/16:1/16:1/18:2)	0.577993	0.188338	0.812544	0.0569868	0.381764	0.0455025
CL(18:2/14:1/18:2/18:2)	0.0307776	0.0224032	0.0276557	0.0240784	0.00735158	0.000125019
CL(18:1/16:0/18:1/18:1)	0.0509373	0.0261974	0.0144794	0.0144794	0.219037	0.0654491
CL(22:2/16:0/16:0/16:1)	0.0416125	0.0142674	0.086781	0.086781	0.146739	0.0003971
CL(18:2/18:1/16:0/18:1)	0.911347	0.198999	0.693582	0.285387	1.86162	0.262303
CL(18:2/18:2/16:0/18:1)	2.50089	0.253265	2.70288	0.383307	3.1561	0.404458
CL(18:2/18:1/18:2/16:1)	3.3401	2.46493	5.44072	0.697393	2.2378	1.92197
CL(16:1/20:3/16:0/18:2)	0.465244	0.063049	0.584209	0.208126	0.300332	0.0131304
CL(18:2/18:2/18:2/16:1)	6.24047	0.149071	6.95878	1.80066	4.67299	0.182763
CL(18:3/16:1/18:2/18:2)	0.271048	0.00431648	0.338634	0.0345184	0.243777	0.0349889
CL(18:4/18:2/18:2/18:2)	0.0862139	0.0426028	0.0707683	0.0649465	0.0964999	0.0142845
CL(18:2/16:1/22:6/16:1)	0.00642479	0.000242456	0.0587955	0.0511143	0.00515496	0.00300082
CL(18:3/16:1/18:2/20:4)	0.00259965	1.28656e-05	0.0127738	0.0105268	0.000908936	0.00028875
CL(20:2/16:1/18:1/18:2)	3.09462	2.79108	0.790395	0.790395	8.73348	1.26003
CL(18:2/18:1/18:2/18:2)	25.7669	3.7596	22.4418	2.43602	24.1213	0.951413
CL(18:2/18:2/18:2/18:2)	35.611	3.9651	36.9565	0.609762	32.3266	3.08535
CL(18:3/18:2/18:2/18:2)	2.29207	0.182946	1.87803	0.256129	1.96682	0.0761302
CL(18:2/18:2/18:2/20:4)	0.316353	0.169346	0.0240689	0.00167598	0.411981	0.0177666
CL(18:2/18:2/22:6/16:1)	0.189013	0.018996	0.216611	0.0135304	0.184017	0.0228615
CL(18:4/18:2/20:4/18:2)	0.0304034	0.0223432	0.0428787	0.0355778	0.0250547	0.00727569
CL(20:2/18:1/18:2/18:2)	2.00821	0.100832	0.994923	0.994923	3.05829	0.215681
CL(20:2/18:2/18:2/18:2)	4.4226	0.274144	5.86528	0.45102	5.22816	0.341388
CL(20:2/14:0/20:3/20:3)	0.566122	0.079409	0.831387	0.213235	0.415365	0.322551
CL(18:2/18:2/18:2/20:3)	5.49509	0.635593	5.51914	1.29287	3.52422	1.03875
CL(20:2/18:2/18:2/20:4)	0.0153936	0.00561039	0.0162189	0.0162189	0.0686039	0.0495481
CL(18:2/18:2/18:2/22:5)	0.829978	0.365266	0.649929	0.618336	0.744513	0.215641
CL(18:2/18:2/18:2/22:6)	0.680908	0.0339934	1.34845	0.38239	0.908816	0.217672
CL(20:5/20:3/18:2/18:2)	0.415573	0.0549281	0.434861	0.197742	0.313612	0.0673502
CL(20:5/20:4/18:2/18:2)	0.0108032	0.00734071	0.0131194	0.0130774	0.0163521	0.00760412
CL(76:7)	0.00356343	0.00261891	0	0	0.0540346	0.0442343
CL(18:2/18:2/18:2/22:2)	0.133848	0.0119584	0.0390644	0.0335717	0.283052	0.0412442
CL(20:2/18:2/18:2/22:6)	0.0236744	0.0164251	0.00981366	0.00653901	0.0752158	0.0253606
CL(18:2/18:2/20:3/22:6)	0.0204492	0.00852943	0.0180933	0.0108369	0.0222673	0.0108984
Diacylglycerol (DG)
	Lpgat+/+		Lpgat+/-		Lpgat-/-
	Mean	SEM	Mean	SEM	Mean	SEM
DG(16:0/16:0)	0.968163	0.0228442	1.10256	0.111554	1.61934	0.0216726
DG(16:0/16:1)	0.92346	0.302351	0.797813	0.176704	0.669769	0.0330301
DG(16:0/18:1)	15.4732	1.47513	14.2201	0.221998	8.75985	0.370184
DG(16:0/18:2)	27.8716	0.0886146	28.6382	0.677949	28.8283	2.19376
DG(16:0/20:1)	0.827036	0.0585791	0.859608	0.0911506	0.943248	0.00253644
DG(16:0/20:4)	4.36771	0.595954	4.41648	0.644726	5.67917	0.595858
DG(16:0/22:5)	0.3988	0.0292612	0.344957	0.0245817	0.246809	0.149315
DG(16:0/22:6)	2.06001	0.171437	2.42593	0.537359	2.85066	1.5598
DG(16:1/18:2)	1.27828	0.0949993	1.13203	0.0512491	1.94728	0.276923
DG(18:0/16:0)	0.877266	0.0098788	1.39606	0.508914	1.98962	0.0281701
DG(18:0/18:0)	1.46142	0.582627	1.36308	0.484294	3.59419	0.763022
DG(18:0/20:4)	11.7041	1.58422	10.7435	2.54479	8.83626	2.74595
DG(18:0/22:6)	2.0585	0.441258	1.5516	0.0656361	0.682021	0.601586
DG(18:1/14:4)	0.532223	0.0235676	0.466953	0.0888379	0.665951	0.201145
DG(18:1/18:1)	7.05967	1.13699	5.7864	0.13628	3.35633	0.109877
DG(18:1/18:2)	16.6085	2.02571	18.5036	0.130594	17.97	0.99903
DG(18:1/20:3)	0.982988	0.0376689	0.963317	0.0573392	1.18243	0.159776
DG(18:1/22:6)	0.601325	0.138651	0.65991	0.0800664	1.11253	0.0484889
DG(18:2/18:2)	2.40149	1.02616	3.0342	0.393444	6.80934	0.340392
DG(18:2/20:4)	0.617003	0.172659	0.811606	0.0219453	1.3738	0.0218159
DG(20:2/10:3)	0.24432	0.142164	0.116046	0.01389	0.422574	0.319159
DG(22:1/10:4)	0.413729	0.0345157	0.567392	0.119147	0.235137	0.0438438
DG(22:1/18:2)	0.26923	0.133741	0.0986731	0.0368155	0.225377	0.0681213
Dimethylphosphatidylethanolamine (dMePE)
	Lpgat+/+		Lpgat+/-		Lpgat-/-
	Mean	SEM	Mean	SEM	Mean	SEM
dMePE(16:0/16:0)	0.525917	0.0328858	1.18935	0.847662	5.10367	0.710003
dMePE(16:0p/16:0)	0.154344	0.0982455	0.189913	0.107326	0.479611	0.141517
dMePE(16:0/16:1)	0.885083	0.0377786	0.0471774	0.0109341	0.44672	0.0280688
dMePE(14:0/18:2)	0.231137	0.00108854	0.178691	0.0689735	0.19951	0.111221
dMePE(18:0/16:0)	0.238013	0.189521	0.656779	0.00866719	0.225328	0.149554
dMePE(16:0/18:1)	12.5971	0.479575	15.3356	1.96121	20.9506	0.092215
dMePE(16:0/18:2)	22.5209	0.263149	18.7755	2.51342	30.714	0.0951142
dMePE(16:1/18:2)	3.28746	0.0658402	4.22544	0.226946	2.97288	0.0683821
dMePE(18:0/18:1)	1.76508	0.489298	1.21339	0.877762	0.184836	0.134916
dMePE(18:1/18:1)	0.876646	0.0635542	1.45252	0.387514	0.867377	0.000998837
dMePE(18:0/18:2)	11.9377	0.648072	10.5864	1.18149	2.07704	0.176233	P<0.01
dMePE(18:1/18:2)	1.7355	0.188165	2.0073	0.897898	1.23926	0.0193929
dMePE(16:0/20:3)	3.22718	1.4922	4.15213	1.32895	2.21819	0.603727
dMePE(18:2/18:2)	2.90964	0.0991111	3.97522	0.228751	2.92283	0.834917
dMePE(16:0/20:4)	5.27242	0.334664	5.08293	1.41401	6.11792	1.23939
dMePE(18:3/18:2)	0.779706	0.00276825	1.19597	0.214407	1.17326	0.108087
dMePE(16:1/20:4)	0.260525	0.0583062	1.34066	0.0332736	1.55693	0.122886
dMePE(16:1/20:5)	0.227072	0.0253161	0.0707285	0.00563064	0.0712302	0.0578735
dMePE(20:0/18:2)	1.20949	0.58226	0.579123	0.339698	0.582352	0.519574
dMePE(18:1/20:3)	0.0876207	0.0382617	0.0206225	0.0206225	0	0
dMePE(18:0/20:4)	4.85415	0.408957	5.98288	0.380778	0.173252	0.0668459	P<0.01
dMePE(20:3/18:2)	0.0131494	0.0131494	0.0539509	0.0539509	0.00738313	0.00738313
dMePE(16:0/22:5)	1.40015	0.351723	0.949334	0.774137	1.64059	0.214564
dMePE(18:2/20:4)	1.5134	0.0790529	2.40699	0.0478759	1.66085	0.00829977
dMePE(16:0/22:6)	14.0683	2.33903	12.6394	1.04517	11.9904	0.0914016
dMePE(16:1/22:6)	1.42885	0.0621791	0.969217	0.463953	1.37538	0.0706455
dMePE(18:0/22:6)	3.55462	0.0557276	1.485	1.47631	0.0211266	0.0211266
dMePE(18:1/22:6)	1.45734	0.272447	1.33401	0.412001	1.80369	0.18232
dMePE(18:2/22:6)	0.859628	0.105741	1.74823	0.158525	1.17316	0.0767796
dMePE(20:4/22:6)	0.121832	0.0211564	0.15555	0.0227105	0.0506006	0.0339984
Lysodimethylphosphatidylethanolamine (LdMePE)
	Lpgat+/+		Lpgat+/-		Lpgat-/-
	Mean	SEM	Mean	SEM	Mean	SEM
LdMePE(16:0)	52.0149	1.38997	60.5341	0.386116	83.9701	0.624031	P<0.01
LdMePE(18:0)	39.9434	0.953458	29.8815	0.694857	6.06428	0.167052	P<0.01
LdMePE(18:1)	4.46492	0.244556	4.91125	0.0930232	5.2168	0.350065
LdMePE(18:2)	2.6242	0.0619231	3.83767	0.133376	4.626	0.12415
LdMePE(20:0)	0.9526	0.619145	0.835484	0.349094	0.122818	0.0172356
Lysophosphatidylcholine (LPC)
	Lpgat+/+		Lpgat+/-		Lpgat-/-
	Mean	SEM	Mean	SEM	Mean	SEM
LPC(16:0)	46.6825	2.9395	49.6005	0.590395	77.6419	0.457713	P<0.01
LPC(18:0)	38.8918	2.59218	34.659	0.501302	6.82944	0.286372	P<0.01
LPC(18:1)	3.43257	0.0231866	3.20888	0.0928176	3.65214	0.317255
LPC(18:2)	5.93567	0.0823892	7.10484	0.126634	8.16339	0.31798
LPC(20:0)	1.71631	0.0671991	1.50408	0.165115	0.389216	0.0805393	P<0.01
LPC(20:1)	0.558667	0.026383	0.298535	0.0252193	0.181995	0.0484367
LPC(20:3)	0.34486	0.0424365	0.385275	0.0581829	0.17974	0.0616456
LPC(20:4)	2.43758	0.105726	3.23883	0.193241	2.96216	0.0817719
Lysophosphatidylethanolamine (LPE)
	Lpgat+/+		Lpgat+/-		Lpgat-/-
	Mean	SEM	Mean	SEM	Mean	SEM
LPE(16:0)	24.7305	0.656114	25.9463	0.0835647	43.74	1.82461	P<0.01
LPE(18:0)	54.9203	0.609227	50.6369	0.144566	15.5342	0.924476	P<0.01
LPE(18:1)	14.0766	1.64362	14.6035	0.598449	24.8756	1.30067	P<0.01
LPE(20:0)	1.1211	0.12435	1.05829	0.376405	0.835629	0.260007
LPE(20:1)	0.747426	0.168838	0.779122	0.10955	1.2586	0.0276633
LPE(22:6)	4.40402	0.422764	6.97592	0.340624	13.756	1.16074	P<0.01
Phosphatidic acid (PA)
	Lpgat+/+		Lpgat+/-		Lpgat-/-
	Mean	SEM	Mean	SEM	Mean	SEM
PA(16:0/18:1)	11.4479	0.451422	1.69322	0.738726	12.66	2.19061
PA(16:1/18:2)	2.15626	0.956948	4.77902	3.68768	0.29732	0.0620161
PA(16:0/20:4)	36.4345	0.699139	30.5526	0.780875	35.4986	0.0861252
PA(18:3/18:2)	4.33197	2.42009	2.78874	1.00823	2.02634	0.608458
PA(18:0/20:4)	4.59907	1.58017	7.26981	1.4861	0.139174	0.126632
PA(16:0/22:6)	15.7895	2.03107	44.1491	3.45329	49.3785	1.30738
PA(18:0/22:6)	25.2408	6.22495	8.76748	0.285628	0	0
Phosphatidylcholine (PC)
	Lpgat+/+		Lpgat+/-		Lpgat-/-
	Mean	SEM	Mean	SEM	Mean	SEM
PC(16:0/14:0)	0.0208067	0.0117815	0.0251553	0.0101752	0.0153756	0.00515505
PC(16:0/16:0)	1.37131	0.00336043	1.88723	0.0423634	3.88917	0.087944	P<0.01
PC(16:0e/16:0)	0.0801888	0.0018479	0.108945	0.00409061	0.118242	0.00285
PC(16:0/16:1)	0.706028	0.0205411	0.462932	0.0214089	0.48547	0.0394849
PC(14:0/18:2)	0.31669	0.022666	0.305466	0.0298727	0.293552	0.022031
PC(18:0/16:0)	0.420111	0.0251784	0.43978	0.0673949	0.326836	0.00297592
PC(18:0p/16:0)	0.114679	0.0147812	0.125253	0.0050247	0.130937	0.00492456
PC(16:0/18:1)	9.56737	0.242781	9.61049	0.269658	16.0149	0.218789	P<0.01
PC(16:0/18:2)	19.5861	0.0623146	19.6322	0.724491	27.314	0.382096	P<0.01
PC(16:0e/18:2)	0.0147606	0.00556378	0.00953028	0.00951446	0.0278475	0.00242127
PC(16:1/18:2)	2.27267	0.107136	2.49095	0.0597683	2.23001	0.0822329
PC(16:0/18:3)	1.16968	0.122907	0.910725	0.354358	1.33986	0.109886
PC(16:1/18:3)	0.139699	0.020925	0.155374	0.0267386	0.146641	0.0232623
PC(14:0/20:4)	0.0955211	0.0103875	0.113899	0.00587301	0.0960612	0.0200082
PC(18:0/18:1)	2.17064	0.0822939	1.58448	0.0630964	0.59625	0.0250908	P<0.01
PC(18:1/18:1)	0.67927	0.203925	0.806481	0.0684404	0.860744	0.157755
PC(18:0/18:2)	10.342	0.76492	9.04853	0.274037	2.48408	0.344618	P<0.01
PC(26:1/10:1)	0.0290791	0.0212885	0.0458516	0.0192369	0.0118158	0.00281312
PC(16:0/20:3)	3.74969	0.162454	3.62874	0.164608	3.5631	0.0142714
PC(18:2/18:2)	2.61076	0.14843	3.02938	0.0904636	2.83219	0.0678563
PC(16:0/20:4)	6.26286	0.082046	7.53908	0.453242	8.55752	0.223289
PC(16:0/20:5)	2.76986	0.0328403	2.42247	0.227583	2.43581	0.0305766
PC(16:1/20:5)	0.146585	0.011699	0.167092	0.0334027	0.122299	0.00749958
PC(18:3/18:3)	0.13756	0.0169052	0.138892	0.0122785	0.127693	0.0142495
PC(20:0/18:1)	0.120343	0.00850152	0.0660133	0.06118	0.00792582	0.00310688
PC(20:0/18:2)	1.04318	0.055569	0.792974	0.09521	0.122722	0.0103453
PC(18:0/20:3)	2.10242	0.0519693	1.53533	0.14536	0.304985	0.0194059
PC(16:0/22:4)	0.278397	0.074291	0.292626	0.0375545	0.22766	0.041339
PC(18:0/20:4)	4.45708	0.179348	4.40175	0.110535	1.09222	0.0163919
PC(18:0p/20:4)	0.0610912	0.0134439	0.0854947	0.00341274	0.0990411	0.0172233
PC(18:1/20:4)	1.61763	0.0317258	1.50548	0.000519986	1.47868	0.000137258
PC(18:0/20:5)	0.63742	0.0589748	0.451623	0.00656079	0.169609	0.00892077
PC(18:1/20:4)	0.0197536	0.0132978	0.0226658	0.0164513	0.00902326	0.00244904
PC(18:2/20:4)	1.68845	0.153067	2.23525	0.0871152	1.91409	0.181178
PC(16:0/22:6)	13.7906	0.313261	14.573	0.312286	14.7699	0.597621
PC(16:1/22:6)	1.14913	0.0796964	1.27388	0.114517	1.02972	0.0100306
PC(20:5/18:2)	0.192457	0.0314808	0.204772	0.0142108	0.197592	0.00194095
PC(18:3/20:5)	0.0416569	0.000704079	0.0387553	0.0112086	0.0363679	0.00313499
PC(18:1/22:1)	0.0137509	0.0105398	0.0150977	0.00601719	0.0046811	0.0010868
PC(22:0/18:2)	0.0390663	0.00190279	0.0343093	0.000343496	0.0159082	0.00152253
PC(20:0/20:3)	0.0862377	0.00617058	0.0548932	0.0105532	0.0159521	0.00244287
PC(20:1/20:3)	0.012989	0.000240013	0.0145915	0.00613165	0.00283221	0.000858903
PC(20:0/20:4)	0.205697	0.00345934	0.199123	0.035739	0.0384515	0.00449017
PC(40:4e)	0.00581276	0.00234903	0.0134311	0.00235135	0.00955356	0.000721937
PC(40:5)	0.268717	0.000797145	0.217907	0.0201524	0.106283	0.00618739
PC(18:1/22:5)	0.0982278	0.0172764	0.0875158	0.00127785	0.0592014	0.000251979
PC(18:0/22:6)	3.9313	0.0633731	3.16485	0.290147	0.583462	0.037371
PC(18:1/22:6)	1.66107	0.0597285	1.9032	0.107197	2.17241	0.0481986
PC(18:2/22:6)	1.02837	0.0452504	1.43675	0.0429883	1.15015	0.0528902
PC(18:3/22:6)	0.108603	0.00615029	0.144871	0.020001	0.0997702	0.00196846
PC(20:4/22:6)	0.191473	0.0143574	0.223074	0.00813454	0.133072	0.002011
PC(24:1/18:2)	0.00837441	0.00404195	0.00165042	0.00138898	0.000965102	0.000248104
PC(22:0/20:4)	0.0117133	0.00306805	0.0134057	0.000948927	0.008577	0.000234299
PC(20:0/22:6)	0.143946	0.00931177	0.114844	0.0194287	0.0223001	0.000636001
PC(42:6e)	0.00837333	0.000291606	0.0106956	0.00229771	0.00784449	0.00239036
PC(20:1/22:6)	0.0926771	0.00389456	0.0748432	0.000354057	0.0624369	0.00479593
PC(20:2/22:6)	0.0175325	0.0130527	0.0118306	0.00217012	0.00084118	0.000811098
PC(20:3/22:6)	0.0464834	0.0047587	0.0498189	0.00309074	0.0095941	0.00251508
PC(22:6/22:6)	0.0267816	0.000248982	0.0252852	0.00490322	0.0114169	0.00110821
PC(44:4)	0.00426211	0.0019436	0.00626508	0.000873271	0.000288725	4.12565e-05
PC(24:1/20:4)	0.00273553	0.00184815	0.00365392	0.00193162	0.000887185	0.00028452
PC(22:0/22:6)	0.0114707	0.000336596	0.00864953	0.00140148	0.00289143	0.00115174
Phosphatidylethanolamine (PE)
	Lpgat+/+		Lpgat+/-		Lpgat-/-
	Mean	SEM	Mean	SEM	Mean	SEM
PE(16:0/16:0)	0.0316328	0.007948	0.0522496	0.00307006	0.0984042	0.00311333	P<0.01
PE(16:0/16:1)	0.115763	0.000231152	0.0723382	0.00908064	0.0761989	0.0579787
PE(16:1/16:1)	0.0179018	0.000706619	0.00556803	0.0036792	0.00649022	6.36201e-06
PE(18:0/16:0)	0.0587863	0.000900179	0.0736456	0.00283637	0.0299042	0.0067509	P<0.01
PE(34:0e)	0.00723898	0.00299868	0.0125298	0.000266221	0.03709	0.00483911	P<0.01
PE(34:0p)	0.0113438	0.0015426	0.00900347	0.00246964	0.0170382	0.00133324
PE(16:0/18:1)	0.883866	0.0758852	0.876113	0.0533554	1.56946	0.0499546	P<0.01
PE(16:0p/18:1)	0.101413	0.00890369	0.131122	0.00148129	0.143721	0.00733876
PE(16:0/18:2)	7.66847	0.560496	7.15394	0.0442136	9.75104	0.0216745	P<0.01
PE(16:0p/18:2)	0.0659333	0.00732846	0.0718389	0.00645368	0.12292	0.0114343	P<0.01
PE(16:1/18:2)	0.785154	0.00706707	0.684801	0.0333725	0.73158	0.0275915
PE(16:0/18:3)	0.236563	0.022799	0.207674	0.0289899	0.316854	0.02822
PE(16:1/18:3)	0.0519006	0.000722395	0.0417161	0.00142674	0.0494721	0.000260519
PE(14:0/20:4)	0.0142253	0.00200102	0.00364837	0.00221421	0.0388008	0.00651281	P<0.01
PE(18:0/18:1)	0.753017	0.00384614	0.681489	0.00231473	0.411146	0.0176282	P<0.01
PE(36:1e)	0.014069	0.0121363	0.0258415	0.00196241	0.110431	0.000799697	P<0.01
PE(18:0p/18:1)	0.0611158	0.00964063	0.0802808	0.00132389	0.0843979	0.00574211
PE(18:1/18:1)	0.287166	0.0220821	0.295439	0.0132762	0.548771	0.0103987	P<0.01
PE(18:0/18:2)	6.84631	0.0979813	6.38272	0.630446	2.20076	0.064926	P<0.01
PE(18:0e/18:2)	0.0399968	0.00701919	0.0676834	0.00580346	0.131326	0.00598801	P<0.01
PE(18:0p/18:2)	0.0310795	0.00543019	0.0360075	0.000817785	0.062204	0.00872473
PE(18:0p/18:2)	0.147384	0.0280115	0.174129	0.0122882	0.164021	0.0120005
PE(18:0/18:3)	3.64089	0.0586151	3.82112	0.235164	4.08521	0.286059
PE(16:0p/20:3)	0.0334067	0.0125385	0.0214543	0.00861618	0.0474922	0.0242669
PE(16:0/20:4)	6.89732	0.156101	6.52982	0.5003	10.5405	0.322356	P<0.01
PE(16:0p/20:4)	1.01315	0.09446	1.25274	0.0157343	1.43503	0.0190064
PE(18:3/18:2)	0.305479	0.042618	0.384978	0.0176451	0.427927	0.0038634
PE(16:1/20:4)	1.19908	0.17443	1.46331	0.015011	1.45151	0.0865293
PE(16:0/20:5)	1.58811	0.138029	1.23469	0.00705705	1.87921	7.81569e-05
PE(36:5p)	0.0268824	0.00128323	0.00734496	0.00496121	0.0175688	0.0175114
PE(16:1/20:5)	0.217321	0.0221035	0.211256	0.0218065	0.166184	0.00105498
PE(18:4/18:2)	0.0726939	0.00409941	0.0683054	0.00113612	0.119897	0.00530166	P<0.01
PE(18:0/20:1)	0.232808	0.00227374	0.249539	0.0431543	0.0856294	0.00402773	P<0.01
PE(38:1p)	0.0159641	0.00411727	0.0201592	0.00186118	0.0216502	0.00087506
PE(20:1/18:1)	0.165956	0.0880152	0.247903	0.0247677	0.218204	0.00597466
PE(20:0/18:2)	0.454359	0.0195567	0.411812	0.0163431	0.159894	0.00869189	P<0.01
PE(20:0e/18:2)	0.0457321	0.000172651	0.063206	0.0104559	0.0820034	0.00216505
PE(20:0p/18:2)	0.044459	0.00558774	0.046309	0.000154675	0.0575857	0.000837081
PE(18:0/20:3)	1.67992	0.0338559	1.53227	0.081498	0.796675	0.0499691	P<0.01
PE(18:0/20:4)	22.346	1.49543	23.7723	0.416925	11.1364	0.695426	P<0.01
PE(18:0e/20:4)	0.0889425	0.0445087	0.103489	0.00417205	0.153117	0.00623437
PE(16:0p/22:4)	0.176389	0.0188072	0.214749	0.0314415	0.304901	0.0399338
PE(18:0p/20:4)	0.773668	0.042597	1.02267	0.0509939	1.08393	0.0231267
PE(18:1/20:4)	4.13898	0.247437	4.35593	0.229865	4.76419	0.0224026
PE(18:0/20:5)	3.27486	0.106784	2.84273	0.244046	1.66468	0.0198834	P<0.01
PE(16:0p/22:5)	0.52219	0.0877858	0.633069	0.0615412	0.758466	0.0689001
PE(18:2/20:4)	2.08911	0.0687353	2.78926	0.0831112	3.27225	0.295423
PE(16:0/22:6)	17.5625	1.28372	15.0723	0.242353	20.4361	0.800768
PE(16:0p/22:6)	0.405417	0.00897881	0.461784	0.0112156	0.451371	0.00153377
PE(16:1/22:6)	1.9257	0.0642495	2.51361	0.0477915	3.10395	0.128102
PE(20:5/18:2)	0.260042	0.00686028	0.239824	0.000276445	0.32703	0.00730523	P<0.01
PE(18:3/20:5)	0.00876741	0.00198675	0.0091742	0.00669666	0.00885216	0.000781343
PE(18:1/22:1)	0.145736	0.00373764	0.086363	0.0138344	0.072839	0.00383608
PE(22:1/18:2)	0.0506124	0.0038389	0.0471408	0.000813883	0.0119066	0.00451116	P<0.01
PE(18:0/22:4)	0.422817	0.106947	0.495174	0.0324911	0.0797228	0.0186308	P<0.01
PE(20:0/20:4)	0.819794	0.00575136	0.803803	0.113882	0.217798	0.00781869	P<0.01
PE(20:0e/20:4)	0.0715852	0.0102433	0.0627038	0.0017813	0.0774432	0.00923978
PE(18:0p/22:4)	0.110019	0.0153906	0.135542	0.0831185	0.119137	0.00173441
PE(18:0/22:5)	0.710003	0.106492	0.673804	0.166762	0.144684	0.0172813
PE(40:5p)	0.00645121	0.00306515	0.0138518	0.00132798	0.0112574	0.0111674
PE(20:3/20:3)	1.13587	0.159179	0.462116	0.462116	0.832974	0.0299498
PE(18:1/22:5)	0.323766	0.000492502	0.270101	0.0712447	0.277275	0.0707559
PE(18:1p/22:5)	0.0870101	0.00350642	0.0982705	0.00370331	0.0929679	0.00283346
PE(18:0p/22:6)	0.317021	0.0232241	0.403151	0.0065097	0.512235	0.00155745
PE(18:1/22:6)	4.81898	0.125459	5.59181	0.00562362	8.90673	0.00409633	P<0.01
PE(18:2/22:6)	1.00314	0.00826489	1.42003	0.0464369	2.12801	0.118417
PE(18:3/22:6)	0.233169	0.00625485	0.29916	0.0494522	0.336815	0.0163208
PE(20:4/22:6)	0.0859188	0.0567636	0.150205	0.0114983	0.154878	0.00649195
PE(20:5/22:6)	0.0166747	0.000426462	0.0172711	0.0172464	0.0333041	0.0092253
PE(22:0/20:4)	0.0267692	0.00270924	0.0257044	0.0254682	0.0374772	0.000249344
PE(20:0p/22:6)	0.120733	0.011668	0.136209	0.00277753	0.125941	0.00628719
PE(20:3/22:6)	0.0555253	0.000629446	0.067119	0.00473111	0.0596785	9.00311e-05
PE(22:5/22:6)	0.00198143	0.0010634	0.00361766	0.00359845	0.00750968	0.00230016
Phosphatidylglycerol (PG)
	Lpgat+/+		Lpgat+/-		Lpgat-/-
	Mean	SEM	Mean	SEM	Mean	SEM
PG(32:0)	0.0567341	0.0567341	0.223945	0.0512123	0.0763352	0.0753549
PG(16:0/16:1)	0.956035	0.105787	0.152625	0.151692	0.126096	0.0870312
PG(16:0/18:1)	18.4499	4.77798	12.6522	3.87987	11.351	1.00395
PG(16:0/18:2)	17.0896	1.17301	14.2278	0.264299	13.2131	0.152998
PG(16:1/18:2)	0.810742	0.0912534	0.341909	0.296151	0.282989	0.026601
PG(18:0/18:1)	0.74505	0.353202	0.716863	0.639506	2.95157	0.0666347	P<0.01
PG(18:0/18:2)	6.27408	0.0274408	3.04841	2.30941	4.91537	0.101182
PG(18:1/18:2)	0.0376323	0.0376323	0.267166	0.258535	0.0961668	0.0309762
PG(18:2/18:2)	0.909521	0.181767	0.871643	0.0455479	0.773719	0.0155847
PG(16:0/20:4)	0.543304	0.153684	0.411644	0.130825	0.52909	0.034476
PG(18:1/20:4)	1.08326	0.274283	1.45235	0.376069	1.12517	0.0049525
PG(18:2/20:4)	1.61394	0.207556	1.76323	0.0276449	1.46594	0.130092
PG(20:5/18:2)	1.597	0.341281	1.63592	0.0643709	1.25088	0.0201338
PG(18:0/22:6)	0.292636	0.0261087	0.103987	0.0700827	0.083939	0.0156547
PG(18:1/22:6)	11.0903	1.78869	10.7256	0.639417	8.1441	0.413802
PG(18:2/22:6)	10.7074	0.993048	13.9872	0.941517	13.0002	0.306265
PG(18:3/22:6)	1.2464	0.119721	1.56289	0.0723826	1.39156	0.0814752
PG(20:4/22:6)	2.026	0.056933	1.61577	1.14057	2.35755	0.125638
PG(42:11)	1.08274	0.0824831	1.73533	0.335411	1.62012	0.0415131
PG(22:5/20:4)	1.00886	0.175644	1.42445	0.0916847	1.09404	0.067539
PG(22:5/22:6)	2.11518	0.210969	2.42926	0.0445957	2.14368	0.0452099
PG(22:6/22:6)	20.2637	1.03164	28.6498	1.40824	32.0074	0.28603
Phosphatidylinositol (PI)
	Lpgat+/+		Lpgat+/-		Lpgat-/-
	Mean	SEM	Mean	SEM	Mean	SEM
PI(16:0/18:2)	14.1304	2.07045	14.0643	3.76499	20.402	1.65219
PI(14:0/20:3)	0.688748	0.0901702	0.61761	0.440944	0.925049	0.0614278
PI(18:0/18:1)	0.641659	0.0231003	0.271921	0.062097	0.657381	0.0600614
PI(18:0/18:2)	8.03466	0.68205	9.8848	2.15989	14.5393	0.587659
PI(18:1/18:2)	2.48055	0.225622	2.09099	0.367544	0.866025	0.138765
PI(16:0/20:4)	18.0948	0.618607	16.1507	2.13673	8.49958	1.78334
PI(16:1/20:4)	0.439569	0.0751531	0.202811	0.0961403	0.271483	0.00712373
PI(18:0/20:2)	0.206623	0.0178391	0.327829	0.137057	0.487274	0.303622
PI(18:0/20:3)	26.0421	3.96859	25.5411	3.91133	34.1517	2.26131
PI(18:1/20:3)	6.76707	6.33959	11.0635	9.86094	0.118804	0.0244059
PI(18:1/20:4)	9.24556	0.978184	8.29351	3.30393	2.84284	1.70253
PI(18:1/20:5)	2.0492	0.0933492	1.74395	0.0478316	0.472099	0.395885	P<0.01
PI(20:0/20:3)	0.184361	0.0745231	0.264481	0.0234978	0.614032	0.122319
PI(18:0/22:4)	2.92933	0.631114	1.60697	0.0196235	3.7619	1.41467
PI(18:0/22:5)	2.09029	0.137841	1.41165	0.0767538	2.23968	0.0397175
PI(18:1/22:5)	0.577036	0.0130979	0.763154	0.229161	0.343917	0.226254
PI(18:0/22:6)	5.21267	0.678168	5.57667	0.983709	8.66092	0.615277
PI(18:1/22:6)	0.120362	0.0246834	0.0683035	0.0498141	0.0546094	0.0441525
PI(20:4/20:4)	0.0649676	0.016284	0.055769	0.0146087	0.0914223	0.0207939
Phosphatidylserine (PS)
	Lpgat+/+		Lpgat+/-		Lpgat-/-
	Mean	SEM	Mean	SEM	Mean	SEM
PS(16:0/16:0)	0	0	0	0	0.903368	0.214038
PS(16:0/18:1)	0.0320298	0.0317865	0.058355	0.058355	0.935728	0.656171
PS(16:0/18:2)	0.309414	0.167522	0.347455	0.0895757	2.58857	1.23494
PS(18:0/18:1)	4.05307	0.933947	7.6743	1.32273	11.2679	0.0499807
PS(18:0/18:2)	9.22561	2.49352	8.83997	1.27923	13.1435	0.572701
PS(16:0/20:4)	2.43868	0.694056	7.73632	5.03798	3.50186	0.492666
PS(18:0/20:2)	3.18822	0.319728	3.10534	0.402814	4.47951	0.317997
PS(18:0/20:3)	0.119778	0.0438845	0.649522	0.172934	0.882163	0.0270987
PS(38:5)	0.0412403	0.0412403	0.0561771	0.0561771	0	0
PS(16:0/22:6)	8.44594	1.79159	6.59707	4.54508	8.79802	4.16307
PS(40:1)	8.14402	0.554632	6.89507	0.773727	0.832836	0.179167	P<0.01
PS(40:3)	0.401776	0.236777	0.105925	0.0368771	0.64245	0.437113
PS(18:0/22:4)	0.0492734	0.0116989	0.016209	0.000734275	0.67411	0.17251	P<0.01
PS(18:0/22:6)	57.6818	0.212627	50.5978	6.63851	34.5524	1.47578
PS(18:1/22:6)	4.68416	0.766329	5.33759	0.761354	13.9293	1.6871	P<0.01
PS(20:4/20:4)	1.18503	0.154407	1.98293	0.749331	2.86837	0.179606
Sphingomyelin (SM)
	Lpgat+/+		Lpgat+/-		Lpgat-/-
	Mean	SEM	Mean	SEM	Mean	SEM
SM(d16:0/18:1)	3.62706	0.156418	2.62457	0.0943704	3.49314	0.040427
SM(d16:0/18:2)	0.149474	0.0121082	0.120738	0.0842179	0.0728563	0.0264205
SM(d20:1/16:0)	1.13449	0.0684756	1.15794	0.0318905	1.43468	0.00919545	P<0.01
SM(d20:0/18:1)	2.78694	0.0483936	3.07472	0.0161851	2.92134	0.0588794
SM(d20:0/18:2)	0.0562806	0.0434981	0.0656883	0.0593042	0.118364	0.00120805
SM(d22:1/18:0)	32.8192	0.602149	33.2102	1.32065	36.1659	0.165417
SM(d22:0/18:1)	1.1467	0.0322526	0.7547	0.244373	1.15927	0.162675
SM(d22:0/18:2)	2.56211	0.212001	2.38781	0.189466	3.4781	0.0487614	P<0.01
SM(d42:0+pO)	0.0181912	0.00233087	0.0843003	0.00414833	0.0846025	0.00986835
SM(d42:1)	25.0242	0.774468	23.3278	1.27432	26.5313	0.568091
SM(d24:0/18:2)	28.0546	0.737258	30.264	3.04188	22.1981	0.605921
SM(d22:0/20:3)	2.54306	0.132594	2.81192	0.0221935	2.30307	0.120326
SM(d22:0/20:4)	0.0777139	0.000454321	0.11564	0.0300404	0.0393319	0.0211437
Triacylglycerol (TG)
	Lpgat+/+		Lpgat+/-		Lpgat-/-
	Mean	SEM	Mean	SEM	Mean	SEM
TG(16:0/14:0/14:0)	0.0111886	0.0103106	0.0112761	0.0103981	0.0643129	0.0110521
TG(16:0/14:1/14:1)	0.0215578	0.00321843	0.0244508	0.00611139	0.0376095	0.00345667
TG(16:0/14:0/16:0)	0.06193	0.00187881	0.0684763	0.00842519	0.109705	0.0294748
TG(16:0/14:0/16:1)	0.0334451	0.017986	0.0191643	0.00370528	0.0803242	0.0192023
TG(16:0/12:0/18:2)	0.0373964	0.0116343	0.0229849	0.00277712	0.0547688	0.000140724
TG(16:0/12:1/18:2)	0.0273782	0.00410477	0.0369995	0.00551655	0.0352938	0.00340794
TG(16:0/16:0/16:0)	0.506834	0.0167355	0.508363	0.0152061	0.375394	0.0556521
TG(16:0/16:0/16:1)	0.368391	0.0924851	0.283262	0.00735663	0.320222	0.00754666
TG(16:0/16:1/16:1)	0.123465	0.0495098	0.0811269	0.00717188	0.0822206	0.000400981
TG(16:0/14:1/18:2)	0.161492	0.0309984	0.143056	0.0125619	0.169062	0.046053
TG(18:0/16:0/16:0)	0.257895	0.0326752	0.260722	0.0298481	0.149189	0.0164346
TG(16:0/16:0/18:1)	4.37356	0.356267	4.08605	0.0687611	3.12069	0.00606786
TG(16:0/16:1/18:1)	1.2332	0.328724	0.860703	0.0437755	0.598148	0.00512077
TG(16:0/16:0/18:2)	0.0466457	0.0338823	0.0592182	0.0464548	0.0457989	0.00908121
TG(16:1/16:1/18:1)	1.65175	0.305717	1.33459	0.0114425	1.07222	0.0421659
TG(16:0/16:0/18:3)	0.440501	0.0744365	0.426586	0.0605218	0.39282	0.0373295
TG(16:0/16:1/18:2)	0.117382	0.00305507	0.166236	0.0519093	0.120177	0.0121537
TG(14:0/18:2/18:2)	0.947174	0.0213331	0.992496	0.0666545	0.794542	0.00746188
TG(16:1/16:1/18:2)	0.0921954	0.00634602	0.115555	0.0297058	0.0864571	0.00578564
TG(14:0/18:2/18:3)	0.326627	0.00817635	0.300663	0.0177873	0.294643	0.00893687
TG(14:0/18:3/18:3)	0.0473196	0.00930987	0.0372656	0.0193639	0.0396479	0.00620166
TG(18:0/16:0/18:1)	1.54773	0.11063	1.43324	0.00385938	0.911972	0.00692145	P<0.01
TG(16:0/18:1/18:1)	9.66569	1.19662	8.75595	0.286874	8.1505	0.380725
TG(18:0/16:0/18:2)	2.39208	0.0229974	2.74896	0.333878	1.91877	0.0461959
TG(16:0/18:1/18:1)	0.0755302	0.0134514	0.0623759	0.000297123	0.0386546	0.00606798
TG(16:0/18:1/18:2)	10.875	1.21493	12.3231	0.23325	12.7419	0.250862
TG(16:1/18:1/18:2)	8.05396	0.965484	9.97486	0.955418	11.8079	0.0778445
TG(16:0/18:1/18:3)	0.219941	0.0355072	0.327721	0.0722731	0.25407	0.0992357
TG(16:1/18:2/18:2)	2.07636	0.15914	1.98304	0.0658164	1.66522	0.0744582
TG(16:0/18:2/18:3)	2.93821	0.059822	3.05495	0.0569214	2.80062	0.0530842
TG(16:1/18:2/18:2)	0.11915	0.00480807	0.24649	0.122531	0.104665	0.0204902
TG(16:0/16:0/20:5)	0.0574752	0.000447409	0.0576605	0.000632712	0.0708094	0.00155939	P<0.01
TG(16:1/18:2/18:3)	0.901017	0.010298	0.87294	0.0177795	0.573769	0.0496987	P<0.01
TG(18:4/16:0/18:2)	0.699603	0.0558793	0.539747	0.215735	0.540124	0.0251816
TG(16:0/14:0/22:6)	0.0457389	0.00132969	0.0474916	0.00308238	0.0500456	0.000641698
TG(16:1/18:3/18:3)	0.226271	0.00835718	0.271214	0.0365856	0.19978	0.00767054
TG(20:0/14:1/20:1)	0.0306137	0.00391024	0.0229185	0.00378503	0.0198257	0.000194927
TG(16:0/18:1/20:1)	3.3482	0.402675	2.97305	0.0275167	1.38508	0.00959321
TG(20:0/16:0/18:2)	0.836535	0.0212353	0.789195	0.0685755	0.57533	0.0141011
TG(18:1/18:1/18:1)	3.54076	0.506518	3.29326	0.25902	1.95844	0.7732
TG(16:0/18:2/20:1)	1.80512	0.117534	2.03826	0.115611	2.87339	0.0278365
TG(18:1/18:1/18:2)	3.64079	0.0506299	2.80165	0.889763	4.20429	0.568192
TG(18:1/18:1/18:3)	2.83832	0.210406	2.28781	0.760912	3.79593	0.705772
TG(16:0/18:1/20:4)	2.47139	0.438306	2.52045	0.487369	1.67874	0.0614811
TG(16:1/18:1/20:3)	0.0160976	0.00970144	0.0186728	0.0122766	0.011771	0.00944975
TG(18:2/18:2/18:2)	3.04898	0.329232	1.75761	1.6206	1.69261	0.357707
TG(16:0/18:2/20:4)	1.94955	0.148192	1.91772	0.116369	2.41927	0.0727093
TG(16:0/18:2/20:4)	0.279659	0.00483976	0.355314	0.080494	0.365507	0.0378166
TG(18:3/18:2/18:2)	1.65649	0.0233856	1.64622	0.0336573	1.78765	0.0167073
TG(18:3/18:2/18:3)	0.370403	0.0170234	0.406536	0.0191088	0.323834	0.0126312
TG(18:4/18:1/20:5)	0.0448256	0.0108444	0.0545376	0.00113239	0.0414902	0.00170138
TG(20:0/18:1/18:1)	0.795927	0.0728863	0.692479	0.176334	0.190986	0.0477303
TG(20:0/18:1/18:2)	1.08442	0.187929	1.08711	0.185245	0.828563	0.233832
TG(22:1/12:1/22:1)	0.0713988	0.000195581	0.0702896	0.000913663	0.0484862	0.000652666	P<0.01
TG(20:1/18:1/18:2)	1.05518	0.0419006	1.02218	0.00889831	0.99003	0.0305107
TG(20:0/18:2/18:2)	0.418407	0.0291253	0.47095	0.0234174	0.534666	0.0309115
TG(20:1/18:2/18:2)	0.343618	0.0119458	0.338941	0.0166225	0.612847	0.00514319	P<0.01
TG(16:0/18:1/22:4)	0.48783	0.00644298	0.47965	0.00173728	0.497715	0.0169333
TG(20:1/18:2/18:2)	0.508549	0.0430813	0.583131	0.0315005	0.473267	0.014853
TG(16:0/18:1/22:5)	1.99605	0.120471	2.15253	0.276954	2.13288	0.00727181
TG(18:1/18:1/20:4)	0.122222	0.0284398	0.150369	0.000292698	0.167827	0.00766213
TG(16:0/18:1/22:6)	1.71838	0.00718807	1.88704	0.175846	2.08083	0.059318
TG(18:1/18:2/20:4)	0.0266507	0.000288113	0.0525977	0.0256589	0.0252279	0.00742345
TG(16:1/18:2/22:5)	2.13417	0.288157	1.71363	0.708688	2.80188	0.152385
TG(16:0/18:2/22:6)	3.59071	0.0224041	3.87608	0.30777	5.27735	0.184163
TG(20:5/18:2/18:2)	1.54371	0.355408	2.41475	0.515637	1.38732	0.125141
TG(16:0/18:3/22:6)	0.757956	0.121539	0.838532	0.040963	0.741297	0.0623615
TG(18:2/18:2/22:6)	0.769479	0.112188	0.441982	0.439685	1.06432	0.0600449
TG(18:3/18:2/22:6)	0.111733	0.0104152	0.120263	0.0018855	0.131031	0.00684398
TG(20:1/18:1/20:1)	0.196038	0.0293903	0.170873	0.00422477	0.0725895	0.00366564
TG(18:1/18:2/22:0)	0.26489	0.0221142	0.233497	0.00927794	0.145494	0.0173214
TG(18:1/18:2/22:1)	0.392107	0.0199413	0.367909	0.0441389	0.200867	0.000781724
TG(20:0/18:1/20:3)	0.139753	0.0140389	0.101623	0.0240919	0.0935187	0.00483905
TG(22:1/18:2/18:2)	0.103533	0.00342591	0.125311	0.0183526	0.140409	0.0250249
TG(18:0/18:1/22:4)	0.231328	0.0163358	0.251598	0.00393417	0.180794	0.00595713
TG(22:2/18:2/18:2)	0.353101	0.00264345	0.413441	0.0576961	0.380749	0.0075927
TG(18:0/18:1/22:5)	0.0681593	0.0172918	0.0786597	0.00679141	0.0643649	0.00197702
TG(18:1/18:1/22:5)	0.511269	0.0566551	0.659758	0.0918342	0.763661	0.0233274
TG(18:0/18:1/22:6)	0.114011	0.0112326	0.131224	0.00597966	0.194645	0.00957178
TG(18:1/18:2/22:5)	0.465913	0.0200104	0.484896	0.0389929	0.631826	0.0273834
TG(18:1/18:1/22:6)	0.466455	0.0576658	0.47505	0.0662608	0.562545	0.00892619
TG(18:0/18:2/22:6)	0.21493	0.00901748	0.239618	0.0156713	0.324706	0.00496484
TG(18:1/18:2/22:6)	1.01818	0.0135662	1.09203	0.0602815	1.63952	0.0322035	P<0.01
TG(16:0/22:5/22:5)	0.0638917	0.00244156	0.076336	0.0100028	0.0959226	0.00897967
TG(22:5/18:2/20:4)	0.0998313	0.00162381	0.0993173	0.0021378	0.138128	7.34278e-05	P<0.01
TG(18:1/20:4/22:6)	0.195388	0.0176964	0.231525	0.0184408	0.282743	0.00507405
TG(18:1/18:2/24:1)	0.0792136	0.00102221	0.0778973	0.000294071	0.0525142	0.00136489	P<0.01
TG(18:1/18:2/24:2)	0.0636725	0.00266073	0.064975	0.00135824	0.0443009	0.00165831	P<0.01
TG(24:1/18:2/18:2)	0.0301645	0.00432372	0.0315694	0.00291884	0.0174048	0.00896058
TG(24:2/18:2/18:2)	0.0705183	0.00687652	0.0688119	0.0085829	0.0244668	0.0220894
TG(20:1/18:1/22:5)	0.0505873	0.0305461	0.0606914	0.0406502	0.0848854	0.0641212
TG(16:0/22:1/22:6)	0.0528646	0.00658913	0.0595631	0.000109386	0.102665	0.0121896
TG(20:1/18:2/22:5)	0.109442	0.00851163	0.127717	0.0267873	0.129653	3.99408e-05
TG(20:1/18:1/22:6)	0.0250138	0.000675864	0.031187	0.00549732	0.059483	0.00634964
TG(20:0/18:2/22:6)	0.0424437	0.0108003	0.0493682	0.00387581	0.0732249	0.00341758
TG(18:0/20:4/22:5)	0.0482749	0.00473379	0.0511985	0.00181019	0.0640693	0.00159313
TG(18:0/22:5/22:6)	0.0333926	0.00317692	0.0155591	0.0146565	0.0458704	0.00079451
TG(18:1/22:5/22:6)	0.0810637	0.0346212	0.0684206	0.0472643	0.0962445	0.00806532
TG(22:5/18:2/22:6)	0.089885	0.0284975	0.109935	0.00844781	0.123905	0.000218161
TG(22:5/18:2/22:6)	0.0903835	0.0111078	0.1057	0.00420819	0.143476	0.000437207
TG(18:1/22:1/22:5)	0.0391233	0.00796621	0.0299885	0.00116858	0.0335311	0.00889397
