# Supplementary material for: LPGAT1 controls the stearate/palmitate ratio of phosphatidylethanolamine and phosphatidylcholine in sn-1 specific remodeling
Source: J Biol Chem. 2022 Feb 4;298(3):101685. doi: 10.1016/j.jbc.2022.101685 (PMC8892159; doi:10.1016/j.jbc.2022.101685)
Supplement: Supplemental Table S2 [file mmc2.xlsx]

## Sheet: Sheet1
Supplementary Table 2. Molecular species significantly affected by LPGAT1 deletion.
The table lists molecular species that changed >2-fold from LPGAT1+/+ to LPGAT1-/- with a P value <0.01 (t-test).
Lipid species	log2 Fold Change	log10 P
PC(18:0/20:4)	-2.02884	-4.84283
LPE(18:0)	-1.82189	-4.33036
LPC(18:0)	-2.50963	-3.58945
PE(20:0/18:2)	-1.50671	-3.41849
PE(18:0/18:2)	-1.63733	-3.2515
PE(36:1e)	2.97255	-3.2396
PE(18:0/20:4)	-1.00474	-3.22402
PC(16:0/16:0)	1.50391	-3.21146
PC(20:3/22:6)	-2.2765	-3.16112
PE(22:1/18:2)	-2.08773	-3.1358
PC(18:0/18:2)	-2.05774	-3.12219
PE(18:0/20:3)	-1.07633	-3.08869
PE(20:0/20:4)	-1.91227	-2.9679
PS(40:1)	-3.28964	-2.94505
PC(22:0/18:2)	-1.29615	-2.90713
LPC(20:0)	-2.14066	-2.89605
PC(18:0/22:6)	-2.7523	-2.84048
PC(20:0/20:4)	-2.41941	-2.7363
PS(18:1/22:6)	1.57226	-2.67853
LdMePE(18:0)	-2.71955	-2.54659
PE(34:0e)	2.35717	-2.54323
PC(20:0/18:2)	-3.08752	-2.46912
PS(18:0/22:4)	3.7741	-2.41159
LPE(22:6)	1.64316	-2.38971
PC(20:0/22:6)	-2.6904	-2.3757
PC(18:0/20:3)	-2.78524	-2.34273
PE(18:0e/18:2)	1.71519	-2.31487
PE(18:0/20:1)	-1.44296	-2.31469
dMePE(18:0/20:4)	-4.80827	-2.2469
PC(40:5)	-1.33818	-2.23626
PE(16:0/16:0)	1.6373	-2.23602
PI(18:1/20:5)	-2.1179	-2.13308
PE(18:0/22:4)	-2.40697	-2.11979
PG(18:0/18:1)	1.98607	-2.10738
PC(18:0/18:1)	-1.86413	-2.09105
dMePE(18:0/18:2)	-2.52293	-2.04869
PE(14:0/20:4)	1.44763	-2.03398
PE(18:2/22:6)	1.08498	-2.0181
PC(22:6/22:6)	-1.23008	-2.01201
